# Supplementary material for: Interval-cohort designs and bias in the estimation of per-protocol effects: a simulation study
Source: Trials. 2019 Sep 5;20:552. doi: 10.1186/s13063-019-3577-z (PMC6729016; doi:10.1186/s13063-019-3577-z)
Supplement: Supplementary file 1 — R code to implement the simulation and IP weighted estimation procedures. (R 23 kb) [file 13063_2019_3577_MOESM1_ESM.r]

#################################################################################
# Project: Longitudinal Data Generation for IPW-Based RCT Survival Analysis
# Authors: Rajet Vatsa, Adam M. Young, and Jessica G. Young
# Year: 2018
#################################################################################
# Summary of datagen Function:
#  - Creates survival data in longitudinal form
#  - Simulates one individual's data at t = {-1,0,1,2,...,K-1}, with outcomes 
#    realized at t = {0,1,2,...,K}
#  - A is a binary indicator of exposure to treatment
#  - Y is a binary outcome (1 is an indicator of all-cause mortality)
#  - Z represents the study arm to which an individual is randomly assigned
#    - Patients are randomized into one of two study arms
#  - L1 and L2 are binary and continuously measured covariates, respectively
#  - U is an unmeasured, baseline common cause of L and Y
#    - U does not affect A or Z
# Inputs:
#  - i: id
#  - df: data frame specified above
#  - K: max number of time points
#  - alphas, betas, thetas, etas, gammas, sigma: user-provided parameters for
#    data generating functions
#################################################################################

#################################################################################
# Data Generated with Strong Confounding:
#  - Dependence of Y on U set to theta1 = 8 with theta0 = -11 to guarantee rare
#    outcome event
#################################################################################

# Reset workflow and set seed
rm(list=ls())
set.seed(1000)

# Load packages
library(data.table)
library(plyr)
library(ggplot2)

datagen <- function(i, K, Z, m, sigma,
                    alpha0, alpha1, alpha2, alpha3,
                    beta1_0, beta1_1, beta1_2, beta1_3, beta1_4,
                    beta1_5, beta1_6, beta1_7, beta2_0, beta2_1, 
                    beta2_2, beta2_3, beta2_4, beta2_5, beta2_6,
                    beta2_7, theta0, theta1, theta2, theta3, 
                    theta4, theta5, theta6){
  id <- as.numeric(i) # Define individual id number
  
  # Define baseline time
  t0 <- 0
  
  # Generate baseline common cause of time-varying covariates
  U <- runif(1, 0, 1) # Uniformly distributed between 0 and 1
  
  # Generate baseline data
  
  # Continuous covariate L1
  L1 <- rnorm(1, mean=beta1_0+beta1_1*U, sd=sigma)
  cavgL1 <- cumsum(L1)[1]/1 # Calculate cumavg(L1)
  # Binary covariate L2
  L2 <- rbinom(1, 1, plogis(beta2_0+beta2_1*U+beta2_2*L1))
  # Define lagged value of L2
  L2lag<-0 
  # Binary treatment exposure indicator A
  A <- rbinom(1, 1, plogis(alpha0+alpha1*cavgL1+
                             alpha2*L2lag+alpha3*t0))
  
  
  # In case of missing data (data only measured at months n*m, for n={1,2,3,...}),
  # create variables that store previously measured values of cumavgL1 and  A
  sumuse <- L1 # Used in calculation of previously measured value of cumavgL1
  avguse <- L1
  Ause <- A     
  
  # Binary outcome indicator Y
  Y <- rbinom(1, 1, plogis(theta0+theta1*U+theta2*A+theta3*L1+theta4*L2))
  
  # Coerce NA to num for future data
  enay <- 0
  enay <- NA
  
  # Generate vectors to build data.frame for data at initial time point
  id_ <- c(id)
  t0_ <- c(t0)
  U_  <- c(U)
  L1_ <- c(L1)
  cavgL1_ <- c(cavgL1)
  L2_ = c(L2)
  L2lag_ = c(L2lag)
  A_ = c(A)
  Y_ = c(Y)
  Z_ <- c(Z)
  # Lagged value of A at initial time point corresponds to assigned study arm
  Alag1_ <- c(Z) 
  # Initialize empty vector to eventually store weights of each data point
  wgt_temp_ <- c(0)
  wgt_temp_[1] <- NA
  # Variables for previously measured values of cumavgL1, A, and lagged A in case 
  # of infrequently measured data
  sumuse_ <- c(sumuse)
  avguse_ <- c(avguse)
  Ause_ <- c(Ause)
  Auselag_ <- c(Z)
  
  # If data for only one time point are to be generated, no more computations 
  # need to be performed
  
  # If data for multiple time points are to be generated and individual is alive
  # at end of inital measured interval, continue generating data
  if ((K > 1) && (Y==0)){
    # Generate data beyond baseline interval
    for (j in 2:K){
      # Define time interval for which data are generated
      t0 <- j-1
      # Simplified function when no data at A_[j-2]
      if (j==2){
        L1star <- rnorm(1, mean=beta1_0+beta1_1*U+beta1_2*A_[j-1]+
                          beta1_4*cumsum(L1_)[j-1]/(j-1)+beta1_5*L2_[j-1]+
                          beta1_7*t0, sd=sigma)
        temp_L1 <- c(L1_, L1star) # Store new and prior L1
        cavgL1 <- cumsum(temp_L1)[j]/j # Calculate cumavg(L1)
        
        L2star <- rbinom(1, 1, plogis(beta2_0+beta2_1*U+beta2_2*cumsum(temp_L1)[j]/j+
                                        beta2_3*L2_[j-1]+
                                        beta2_5*A_[j-1]+beta2_7*t0))
        
        temp_L2 <- c(L2_, L2star) # Store new nad prior L2
      }
      else{
        # Function when data for A_[j-2]
        L1star <- rnorm(1, mean=beta1_0+beta1_1*U+beta1_2*A_[j-1]+
                          beta1_3*cumsum(A_)[j-2]/(j-2)+
                          beta1_4*cumsum(L1_)[j-1]/(j-1)+beta1_5*L2_[j-1]+
                          beta1_7*t0, sd=sigma)
        temp_L1 <- c(L1_, L1star) # Store new and prior L1
        cavgL1 <- cumsum(temp_L1)[j]/j # Calculate cumavg(L1)
        
        L2star <- rbinom(1, 1, plogis(beta2_0+beta2_1*U+beta2_2*cumsum(temp_L1)[j]/j+
                                        beta2_3*L2_[j-1]+
                                        beta2_5*A_[j-1]+beta2_6*cumsum(A_)[j-2]/(j-2)+
                                        beta2_7*t0))
        temp_L2 <- c(L2_, L2star) # Store new and prior L2
      }
      # If non-adherent in previous time point, non-adherent in subseqent intervals
      if (A_[j-1] != Z){
        Astar <- A_[j-1]
      }
      else{
        Astar <- rbinom(1, 1, plogis(alpha0+alpha1*cavgL1+
                                       alpha2*L2_[j-1]+alpha3*t0))
      }
      temp_A <- c(A_, Astar) # Store new and prior A
      Ystar <- rbinom(1, 1, plogis(theta0+theta1*U+theta2*cumsum(temp_A)[j]/j+
                                     theta3*cumsum(temp_L1)[j]/j+theta4*L2star+
                                     theta6*t0))
      
      # Calculate lagged value of A
      Alag1 = tail(A_, 1)
      
      # Finalize new data to add to longitudinal data frame
      Z_[j]         <- Z
      id_[j]        <- id
      t0_[j]        <- t0
      U_[j]         <- U
      L1_[j]        <- L1star
      L2_[j]        <- L2star
      L2lag_[j]	    <- L2_[j-1] # Lagged value of L2
      cavgL1_[j]    <- cavgL1
      A_[j]         <- Astar
      Alag1_[j]     <- Alag1 # Lagged value of A
      Y_[j]         <- Ystar
      wgt_temp_[j]  <- enay
      
      # In case of missing data (data only measured at months n*m,
      # for n={1,2,3,...}):
      # If not in month n*m for n={1,2,3,...}:
      if(j %% m!=0){
        # Set to previously measured values of respective variables
        sumuse_[j]<-sumuse_[j-1]
        avguse_[j]<-avguse_[j-1]
        Ause_[j]<- Ause_[j-1]
      }
      else{
        # If in month n*m for n={1,2,3,...}:
        # Calculate cum. average of L1 using only measured data for L1
        sumuse_[j]<-sumuse_[j-1]+L1_[j]
        avguse_[j]<-(sumuse_[j])/((j/m)+1)
        
        # If non-adherent during previous measurement, individual remains
        # non-adherent
        if (Ause_[j-1] !=Z){
          Ause_[j]=Ause_[j-1]
        }
        else{
          # If adherent during previous measurement, re-measure A at this
          # susbequent measurement time
          Ause_[j]=A_[j]
        }
      }
      
      # Determine lagged value of A in infrequent measurement scenario
      Auselag_[j]<- Ause_[j-1]
      
      # If outcome event realized, discontinue generating data for indiv.
      if (Ystar==1){
        break
      }
    }
  }
  
  # Consolidate data in a single data frame
  temp_data <- data.frame(Z = Z_, id = id_, t0 = t0_, U = U_, L1 = L1_, 
                          L2 = L2_, L2lag=L2lag_, cavgL1 = cavgL1_, A = A_, 
                          Alag1 = Alag1_, Y = Y_, wgt_temp = wgt_temp_, 
                          Ause=Ause_, sumuse=sumuse_, avguse=avguse_, 
                          Auselag=Auselag_)
  return(temp_data)
}

# Define number of simulated datasets to generate
iters <- 1

# Define number of time points
K <- 60

n <- 100000 # Number of patients in each arm
  # Interval of data measurement in infrequent measurement case:
  # Data only measured at months n*m, for n={1,2,3,...})
  m <- 12

ittriskdiff<-rep(NA,iters)
wtppriskdiff<-rep(NA,iters)
unadjppriskdiff<-rep(NA,iters)
obswtppriskdiff<-rep(NA,iters)

for (iter in 1:iters){
    print(iter)

  # Generate Z=1 dataset (simdat1) for n individuals at K timepoints
  Z=1 # Data for patients assigned to arm Z = 1
  
  # Parameters for data generating functions
  sigma=2;
  alpha0=4.0; alpha1=0.4; alpha2=0.35; alpha3=0;
  beta1_0=0; beta1_1=6; beta1_2=-1; beta1_3=-1; 
  beta1_4=0.25; beta1_5=0; beta1_6=0; beta1_7=0.01;
  beta2_0=-5; beta2_1=3; beta2_2=1.25; beta2_3=0.5; 
  beta2_4=0; beta2_5=0.25; beta2_6=0.25; beta2_7=0.01;
  theta0=-11; theta1=8; theta2=0; theta3=0; theta4=0; 
  theta5=0; theta6=0
  
  # Generate data with datagen function
  df <- lapply(as.list(1:n), FUN=function(ind){
    datagen(ind, K=K, Z=Z, m=m, sigma=sigma,
            alpha0=alpha0, alpha1=alpha1, alpha2=alpha2, 
            alpha3=alpha3, beta1_0=beta1_0, beta1_1=beta1_1, 
            beta1_2=beta1_2, beta1_3=beta1_3, beta1_4=beta1_4,
            beta1_5=beta1_5, beta1_6=beta1_6, beta1_7=beta1_7, 
            beta2_0=beta2_0, beta2_1=beta2_1, beta2_2=beta2_2, 
            beta2_3=beta2_3, beta2_4=beta2_4, beta2_5=beta2_5, 
            beta2_6=beta2_6, beta2_7=beta2_7, theta0=theta0, 
            theta1=theta1, theta2=theta2, theta3=theta3, 
            theta4=theta4, theta5=theta5, theta6=theta6)
  })
  
  # Store final dataframe for Z=1 arm
  simdat1 <- rbindlist(df)


 # Generate Z=0 dataset (simdat0) for n individuals at K timepoints
  Z=0 # Data for patients assigned to arm Z = 0

  # Updated parameters for data generating functions for this arm
  alpha0=-6.5; alpha1=0.4; alpha2=0.35; alpha3=0;

  # Generate data with datagen function
  df <- lapply(as.list(1:n), FUN=function(ind){
    datagen(ind+n, K=K, Z=Z, m=m, sigma=sigma,
            alpha0=alpha0, alpha1=alpha1, alpha2=alpha2,
            alpha3=alpha3, beta1_0=beta1_0, beta1_1=beta1_1,
            beta1_2=beta1_2, beta1_3=beta1_3, beta1_4=beta1_4,
            beta1_5=beta1_5, beta1_6=beta1_6, beta1_7=beta1_7,
            beta2_0=beta2_0, beta2_1=beta2_1, beta2_2=beta2_2,
            beta2_3=beta2_3, beta2_4=beta2_4, beta2_5=beta2_5,
            beta2_6=beta2_6, beta2_7=beta2_7, theta0=theta0,
            theta1=theta1, theta2=theta2, theta3=theta3,
            theta4=theta4, theta5=theta5, theta6=theta6)
  })

  # Store final dataframe for Z=0 arm
  simdat0 <- rbindlist(df)


  # Concatenate both data frames, this data set can be used for ITT analyses
  simdat <- rbind(simdat1,simdat0)


#ITT analyses
#ITT Risk ratio estimates
ittrisk1<-sum(simdat$Y[simdat$Z==1])/n
ittrisk0<-sum(simdat$Y[simdat$Z==0])/n
ittriskdiff[iter]<-ittrisk1-ittrisk0


ht1<-rep(NA,K)
compht1<-rep(NA,K)

ht0<-rep(NA,K)
compht0<-rep(NA,K)

for (j in 1:K){
    time<-j-1
    ht1[j]<-mean(simdat$Y[simdat$Z==1 & simdat$t0==time])
    compht1[j]<-1-ht1[j]
    
    ht0[j]<-mean(simdat$Y[simdat$Z==0 & simdat$t0==time])
    compht0[j]<-1-ht0[j]

}


St1<-cumprod(compht1)
St0<-cumprod(compht0)

S1<-c(1,St1)
S0<-c(1,St0)
month<-seq(0,60,by=1)


ittdata<-data.frame(month,S0,S1)
saveRDS(ittdata, file = "ittstrong.rds")


#Per protocol analyses -- case where measurements of A and L taken every month
#Create artifically censored version of the original data 
#patients are artificially censored as soon as they stop adhering to assigned treatment

simdatAC1<-simdat[simdat$Z==1 & simdat$Alag1==1,]
simdatAC0<-simdat[simdat$Z==0 & simdat$Alag1==0,]

nnonadhere1<-dim(simdatAC1[simdatAC1$A==0,])[1]
nnonadhere0<-dim(simdatAC0[simdatAC0$A==1,])[1]

print(nnonadhere1)
print(nnonadhere0)

#Inputs for curve with proportion who stop adhering at any point prior to each month, denominator is always n

pnonadhere1<-rep(NA,K)
pnonadhere0<-rep(NA,K)

for (j in 1:K){

    pnonadhere1[j]<-(dim(simdatAC1[simdatAC1$A==0 & simdatAC1$t0<j ,])[1])/n
    pnonadhere0[j]<-(dim(simdatAC0[simdatAC0$A==1 & simdatAC0$t0<j,])[1])/n

}


month<-seq(0,59,by=1)


nadheredata<-data.frame(month,pnonadhere1,pnonadhere0)
saveRDS(nadheredata, file = "nadherestrong.rds")


#Create IP of artificial censoring weights
#For records with Z=1

# Calculate numerator alpha_hat coeffs for stabilized IP weights
numprobA1 <- glm(A~t0, data=simdatAC1,
                   family = binomial(link = "logit"))
# Calculate denominator alpha_hat coeffs for stabilized IP weights
denomprobA1 <- glm(A~cavgL1+L2lag+t0, data=simdatAC1,
                     family=binomial(link = "logit"))


# Using numerator and denominator alpha_hat coeffs to predict
# prob that A=1 at each time amongst those with Z=1 and adherers through t-1 (and conditional on t-v covariate history only in denominator), determine
# temporary stabilized weights (temporary as need to be
# cumulatively multiplied over time, these are time-specific contributions to the ultimate weights)

#weight contributions that are non-zero (records with A=1)
  simdatAC1[simdatAC1$A==1]$wgt_temp <-
    predict(numprobA1, simdatAC1[simdatAC1$A==1],
            type = "response")/predict(denomprobA1,
                                       simdatAC1[simdatAC1$A==1],
                                       type = "response")

#weight contributions that are zero (records with A=0)
simdatAC1[simdatAC1$A==0]$wgt_temp<-0

#For checking purposes, also compute unstabilized weights
simdatAC1$uwgt_temp<-simdatAC1$wgt_temp

simdatAC1$uwgt_temp<-simdatAC1$A/predict(denomprobA1,simdatAC1,
                                       type = "response")


# Calc. final IP weights for complete data
  ipweights1 <- numeric()
  ipwuweights1<-numeric()
  for(i in 1:n){
    data_subset <- subset(simdatAC1, id==i)
    # Cum. product of temp. weights for each indiv. over time
    ipweights1 <- c(ipweights1,cumprod(data_subset$wgt_temp))
    ipwuweights1<-c(ipwuweights1,cumprod(data_subset$uwgt_temp))
  }
  # Append weights to data frame
  simdatAC1$ipw <- ipweights1
  #simdatAC1$uipw<-ipuweights1

  #print(mean(ipweights1))
  #print(mean(ipwuweights1))
  


#For records with Z=0
# Calculate numerator alpha_hat coeffs for stabilized IP weights
numprobA0 <- glm(A~t0, data=simdatAC0,
                   family = binomial(link = "logit"))
# Calculate denominator alpha_hat coeffs for stabilized IP weights
denomprobA0 <- glm(A~cavgL1+L2lag+t0, data=simdatAC0,
                     family=binomial(link = "logit"))


#print(denomprobA0)

# Using numerator and denominator alpha_hat coeffs to predict
# prob that A=0 at each time amongst those with Z=0 and adherers through t-1 (and conditional on t-v covariate history only in denominator), determine
# temporary stabilized weights (temporary as need to be
# cumulatively multiplied over time, these are time-specific contributions to the ultimate weights)

#weight contributions that are non-zero (records with A=0)
  simdatAC0[simdatAC0$A==0]$wgt_temp <-
    (1-predict(numprobA0, simdatAC0[simdatAC0$A==0],
            type = "response"))/(1-predict(denomprobA0,
                                       simdatAC0[simdatAC0$A==0],
                                       type = "response"))

#weight contributions that are zero (records with A=1)
simdatAC0[simdatAC0$A==1]$wgt_temp<-0

#For checking purposes, also compute unstabilized weights
simdatAC0$uwgt_temp<-simdatAC0$wgt_temp

simdatAC0$uwgt_temp<-(1-simdatAC0$A)/(1-predict(denomprobA0,simdatAC0,
                                       type = "response"))


# Calc. final IP weights for complete data
  ipweights0 <- numeric()
  ipwuweights0<-numeric()
  for(i in (n+1):(2*n)){
    data_subset <- subset(simdatAC0, id==i)
    # Cum. product of temp. weights for each indiv. over time
    ipweights0 <- c(ipweights0,cumprod(data_subset$wgt_temp))
    ipwuweights0<-c(ipwuweights0,cumprod(data_subset$uwgt_temp))
  }
  # Append weights to data frame
  simdatAC0$ipw <- ipweights0

  #print(mean(ipweights0))
  #print(mean(ipwuweights0))


#compute weighted survival curves and cumulative risk ratio (per-protocol effect estimate adjusted for time-varying confounding)

wtppht1<-rep(NA,K)
wtppcompht1<-rep(NA,K)

wtppht0<-rep(NA,K)
wtppcompht0<-rep(NA,K)

for (j in 1:K){
    time<-j-1
    wtppht1[j]<-sum(simdatAC1$ipw[simdatAC1$Y==1 & simdatAC1$t0==time])/sum(simdatAC1$ipw[simdatAC1$t0==time])
    wtppcompht1[j]<-1-wtppht1[j]
    
    wtppht0[j]<-sum(simdatAC0$ipw[simdatAC0$Y==1 & simdatAC0$t0==time])/sum(simdatAC0$ipw[simdatAC0$t0==time])
    wtppcompht0[j]<-1-wtppht0[j]


}


wtppSt1<-cumprod(wtppcompht1)
wtppSt0<-cumprod(wtppcompht0)

wtpprisk1<-1-wtppSt1[K]
wtpprisk0<-1-wtppSt0[K]
wtppriskdiff[iter]<-wtpprisk1-wtpprisk0


wtppS1<-c(1,wtppSt1)
wtppS0<-c(1,wtppSt0)

month<-seq(0,60,by=1)


wtppdata<-data.frame(month,wtppS1,wtppS0)
saveRDS(wtppdata, file = "wtppstrong.rds")


#compute unweighted survival curves and cumulative risk ratio (unadjusted per-protocol effect estimate)

unadjppht1<-rep(NA,K)
unadjppcompht1<-rep(NA,K)

unadjppht0<-rep(NA,K)
unadjppcompht0<-rep(NA,K)


for (j in 1:K){
    time<-j-1
    unadjppht1[j]<-dim(simdatAC1[simdatAC1$Y==1 & simdatAC1$t0==time & simdatAC1$A==1])[1]/dim(simdatAC1[simdatAC1$t0==time & simdatAC1$A==1])[1]
    unadjppcompht1[j]<-1-unadjppht1[j]

    unadjppht0[j]<-dim(simdatAC0[simdatAC0$Y==1 & simdatAC0$t0==time & simdatAC0$A==0])[1]/dim(simdatAC0[simdatAC0$t0==time & simdatAC0$A==0])[1]
    unadjppcompht0[j]<-1-unadjppht0[j]


}


unadjppSt1<-cumprod(unadjppcompht1)
unadjppSt0<-cumprod(unadjppcompht0)

unadjpprisk1<-1-unadjppSt1[K]
unadjpprisk0<-1-unadjppSt0[K]
unadjppriskdiff[iter]<-unadjpprisk1-unadjpprisk0


unadjppS1<-c(1,unadjppSt1)
unadjppS0<-c(1,unadjppSt0)

month<-seq(0,60,by=1)


unadjppdata<-data.frame(month,unadjppS0,unadjppS1)
saveRDS(unadjppdata, file = "unadjppstrong.rds")


#Per protocol analyses -- case where measurements of A and L taken every m months
#Create artifically censored version of the original data
#In this case,  patients are artificially censored as soon as they are known to stop adhering to assigned treatment
# Because measurements of A only updated every m months, for some patients, 
#the month of artificial censoring will be later than when they actually stopped adhering

simdatACuse1<-simdat[simdat$Z==1 & simdat$Auselag==1,]
simdatACuse0<-simdat[simdat$Z==0 & simdat$Auselag==0,]


#Create IP of artificial censoring weights for incomplete case

#For records with Z=1
simdatACuse1$t<-simdatACuse1$t0+1 #define index that starts at 1 for m restriction purposes


# Calculate numerator alpha_hat coeffs for stabilized IP weights
numprobAuse1 <- glm(Ause~t0, data=simdatACuse1[simdatACuse1$t==1 | simdatACuse1$t %% m==0,],
                   family = binomial(link = "logit"))
# Calculate denominator alpha_hat coeffs for stabilized IP weights
denomprobAuse1 <- glm(Ause~avguse+L2+t0, data=simdatACuse1[simdatACuse1$t==1 | simdatACuse1$t %% m==0,],
                     family=binomial(link = "logit"))


#weight contributions that are non-zero and based on model (records with Ause=1 and at a measurement time)
  simdatACuse1[simdatACuse1$Ause==1 & (simdatACuse1$t==1 | simdatACuse1$t %% m==0)]$wgt_temp <-
    predict(numprobAuse1, simdatACuse1[simdatACuse1$Ause==1 & (simdatACuse1$t==1 | simdatACuse1$t %% m==0)],
            type = "response")/predict(denomprobAuse1,
                                       simdatACuse1[simdatACuse1$Ause==1 & (simdatACuse1$t==1 | simdatACuse1$t %% m==0)],
                                       type = "response")

#weight contributions with Ause=1 at non measurement times are 1 

simdatACuse1[simdatACuse1$Ause==1 & (simdatACuse1$t!=1 & simdatACuse1$t %% m!=0)]$wgt_temp<-1

#weight contributions that are zero (records with Ause=0)
simdatACuse1[simdatACuse1$Ause==0]$wgt_temp<-0


# Calc. final IP weights for complete data
  ipweights1 <- numeric()
 
  for(i in 1:n){
    data_subset <- subset(simdatACuse1, id==i)
    # Cum. product of temp. weights for each indiv. over time
    ipweights1 <- c(ipweights1,cumprod(data_subset$wgt_temp))
  }
  # Append weights to data frame
  simdatACuse1$ipwobs <- ipweights1
 

  #print(mean(ipweights1))


#For records with Z=0
simdatACuse0$t<-simdatACuse0$t0+1 #define index that starts at 1 for m restriction purposes


# Calculate numerator alpha_hat coeffs for stabilized IP weights
numprobAuse0 <- glm(Ause~t0, data=simdatACuse0[simdatACuse0$t==1 | simdatACuse0$t %% m==0,],
                   family = binomial(link = "logit"))


#print(numprobAuse0)

# Calculate denominator alpha_hat coeffs for stabilized IP weights
denomprobAuse0 <- glm(Ause~avguse+L2+t0, data=simdatACuse0[simdatACuse0$t==1 | simdatACuse0$t %% m==0,],
                     family=binomial(link = "logit"))

#print(denomprobAuse0)

#weight contributions that are non-zero and based on model (records with Ause=0 and at a measurement time)
  simdatACuse0[simdatACuse0$Ause==0 & (simdatACuse0$t==1 | simdatACuse0$t %% m==0)]$wgt_temp <-
    (1-predict(numprobAuse0, simdatACuse0[simdatACuse0$Ause==0 & (simdatACuse0$t==1 | simdatACuse0$t %% m==0)],
            type = "response"))/(1-predict(denomprobAuse0,
                                       simdatACuse0[simdatACuse0$Ause==0 & (simdatACuse0$t==1 | simdatACuse0$t %% m==0)],
                                       type = "response"))


#weight contributions with Ause=0 at non measurement times are 1

simdatACuse0[simdatACuse0$Ause==0 & (simdatACuse0$t!=1 & simdatACuse0$t %% m!=0)]$wgt_temp<-1


#weight contributions that are zero (records with Ause=1)
simdatACuse0[simdatACuse0$Ause==1]$wgt_temp<-0

# Calc. final IP weights for complete data
  ipweights0 <- numeric()


  for(i in (n+1):(2*n)){
    data_subset <- subset(simdatACuse0, id==i)
    # Cum. product of temp. weights for each indiv. over time
    ipweights0 <- c(ipweights0,cumprod(data_subset$wgt_temp))
  }
  # Append weights to data frame
  simdatACuse0$ipwobs <- ipweights0


 # print(mean(ipweights0))


#compute weighted survival curves and cumulative risk ratio with incomplete measurements (per-protocol effect estimate adjusted for time-varying confounding with measurements only every m months)

obswtppht1<-rep(NA,K)
obswtppcompht1<-rep(NA,K)

obswtppht0<-rep(NA,K)
obswtppcompht0<-rep(NA,K)

for (j in 1:K){
    time<-j-1
    obswtppht1[j]<-sum(simdatACuse1$ipwobs[simdatACuse1$Y==1 & simdatACuse1$t0==time])/sum(simdatACuse1$ipwobs[simdatACuse1$t0==time])
    obswtppcompht1[j]<-1-obswtppht1[j]

    obswtppht0[j]<-sum(simdatACuse0$ipwobs[simdatACuse0$Y==1 & simdatACuse0$t0==time])/sum(simdatACuse0$ipwobs[simdatACuse0$t0==time])
    obswtppcompht0[j]<-1-obswtppht0[j]


}


obswtppSt1<-cumprod(obswtppcompht1)
obswtppSt0<-cumprod(obswtppcompht0)

obswtpprisk1<-1-obswtppSt1[K]
obswtpprisk0<-1-obswtppSt0[K]
obswtppriskdiff[iter]<-obswtpprisk1-obswtpprisk0


obswtppS1<-c(1,obswtppSt1)
obswtppS0<-c(1,obswtppSt0)

month<-seq(0,60,by=1)


obswtppdata<-data.frame(month,obswtppS0,obswtppS1)
saveRDS(obswtppdata, file = "obswtstrong.rds")

 

}

print(mean(ittriskdiff))
print(mean(wtppriskdiff))
print(mean(unadjppriskdiff))
print(mean(obswtppriskdiff))
